# Supplementary material for: Survival of Rheumatic Heart Disease in Indonesian Children
Source: Glob Heart. 2022 Oct 6;17(1):71. doi: 10.5334/gh.1160 (PMC9562774; doi:10.5334/gh.1160)
Supplement: Dataset. — RHD Data Set Indonesia Children for GH. [file gh-17-1-1160-s1.xlsx]

## Sheet: RHD Data Set Indonesia Children
sex	dob	datedx	lastfolup	outcome	codeoutcome	d	gizbur	codegizi	fibat	codefa	chf	codechf	ph	codeph	nyha	lvidd	ef	gradevalve	valvsevcd	patuh	codepatuh	time	tmonths	agedx	nyhapost	nyha2cat	catef	catlv
1	2002-04-06	2014-01-12	2014-02-12	no	0	0	no	0	no	0	no	0	no	0	II	40	60	Moderate	1	no	1	0.0848734	1.01848	11.77	I	0	0	0
2	2006-04-18	2014-01-21	2017-05-17	no	0	0	ya	1	no	0	no	0	no	0	I	46	65	Moderate	1	ya	0	3.31828	39.8193	7.76181	I	0	0	0
1	2000-02-02	2014-01-21	2015-03-12	no	0	0	no	0	no	0	no	0	no	0	III	#NULL!	64	Severe	2	ya	0	1.13621	13.6345	13.9685	I	1	0	#NULL!
1	1999-11-07	2014-02-17	2016-10-10	no	0	0	no	0	no	0	no	0	no	0	I	#NULL!	#NULL!	Mild	0	ya	0	2.64476	31.7372	14.2806	I	0	#NULL!	#NULL!
1	2004-07-31	2014-05-03	2020-07-07	no	0	0	no	0	no	0	no	0	no	0	III	#NULL!	#NULL!	Severe	2	ya	0	6.17933	74.152	9.75496	I	1	#NULL!	#NULL!
2	2002-07-30	2014-08-11	2017-11-02	no	0	0	no	0	no	0	no	0	ya	1	III	59.9	50	Severe	2	ya	0	3.22793	38.7351	12.0329	III	1	1	1
1	2006-04-01	2014-05-23	2020-12-16	no	0	0	no	0	no	0	no	0	ya	1	III	52	68	Severe	2	ya	0	6.5681	78.8172	8.14237	I	1	0	0
1	2001-12-21	2014-07-07	2015-10-20	no	0	0	no	0	no	0	no	0	no	0	I	38.5	62	Mild	0	ya	0	1.28679	15.4415	12.5421	I	0	0	0
1	2002-07-01	2014-07-02	2015-02-23	no	0	0	no	0	no	0	no	0	no	0	II	#NULL!	65	Moderate	1	ya	0	0.646133	7.75359	12.0027	I	0	0	#NULL!
1	2002-03-30	2014-07-15	2020-07-22	no	0	0	no	0	no	0	no	0	no	0	III	60	75	Severe	2	ya	0	6.02053	72.2464	12.293	I	1	0	1
2	2001-08-05	2014-09-12	2016-09-13	no	0	0	no	0	ya	1	ya	1	ya	1	III	63	47	Severe	2	ya	0	2.00411	24.0493	13.1034	II	1	1	1
2	2002-08-02	2014-09-24	2020-12-23	no	0	0	ya	1	no	0	ya	1	ya	1	III	#NULL!	66	Severe	2	ya	0	6.24778	74.9733	12.1451	II	1	0	#NULL!
1	2005-07-02	2014-09-25	2017-12-27	no	0	0	no	0	no	0	no	0	ya	1	III	80	80	Severe	2	ya	0	3.2553	39.0637	9.23203	I	1	0	1
1	2009-07-19	2014-10-01	2015-01-02	no	0	0	no	0	no	0	no	0	no	0	II	#NULL!	82	Moderate	1	no	1	0.25462	3.05544	5.20192	I	0	0	#NULL!
1	2003-10-18	2014-11-11	2016-08-08	no	0	0	no	0	no	0	no	0	no	0	I	#NULL!	#NULL!	mild	0	ya	0	1.74127	20.8953	11.0664	I	0	#NULL!	#NULL!
2	2002-06-26	2014-12-01	2020-03-03	no	0	0	no	0	no	0	no	0	no	0	II	#NULL!	#NULL!	Severe	2	ya	0	5.25394	63.0472	12.4326	I	0	#NULL!	#NULL!
1	2005-06-05	2014-12-16	2015-01-07	no	0	0	no	0	no	0	no	0	no	0	II	#NULL!	78	Severe	2	ya	0	0.0602327	0.722793	9.53046	I	0	0	#NULL!
1	2001-01-04	2014-07-11	2014-08-07	no	0	0	no	0	no	0	no	0	no	0	III	58	65	Moderate	1	no	1	0.073922	0.887064	13.514	II	1	0	1
1	1999-01-02	2015-04-27	2016-07-19	no	0	0	no	0	no	0	no	0	no	0	III	50	42	Severe	2	ya	0	1.2293	14.7515	16.3149	III	1	1	0
1	2000-10-06	2015-05-11	2016-11-18	no	0	0	no	0	no	0	no	0	ya	1	III	78	50	Moderate	1	ya	0	1.52498	18.2998	14.5927	III	1	1	1
2	2000-04-24	2015-06-12	2015-07-06	no	0	0	no	0	no	0	no	0	ya	1	III	61	65	Severe	2	no	1	0.0657084	0.788501	15.1321	III	1	0	1
2	1998-11-04	2015-08-05	2015-08-19	ya	1	1	ya	1	no	0	ya	1	no	0	IV	78	53	Severe	2	no	1	0.0383299	0.459959	16.7502		1	1	1
1	2005-10-30	2015-09-26	2015-11-30	no	0	0	ya	1	no	0	ya	1	ya	1	IV	52.3	55	Severe	2	no	1	0.17796	2.13552	9.90554	III	1	1	0
2	2007-01-12	2015-10-23	2015-11-01	ya	1	1	ya	1	no	0	ya	1	ya	1	IV	35	80	Severe	2	no	1	0.0246407	0.295688	8.77755		1	0	0
2	2005-01-22	2015-10-13	2019-06-14	no	0	0	no	0	no	0	no	0	no	0	II	39	60	Severe	2	ya	0	3.66872	44.0246	10.7214	I	0	0	0
1	2005-11-10	2015-11-04	2021-04-14	no	0	0	no	0	no	0	no	0	no	0	I	35	77	Mild	0	ya	0	5.44285	65.3142	9.9822	I	0	0	0
2	2000-11-26	2015-12-17	2018-02-27	no	0	0	no	0	no	0	no	0	no	0	III	57	62	Severe	2	ya	0	2.19849	26.3819	15.0554	I	1	0	1
1	2001-04-05	2015-12-21	2016-09-06	no	0	0	no	0	no	0	no	0	no	0	II	54	56	Severe	2	ya	0	0.711841	8.54209	14.7105	I	0	0	0
1	2008-02-16	2016-01-04	2021-05-05	no	0	0	no	0	no	0	no	0	no	0	II	#NULL!	80	Mild	0	ya	0	5.33333	64	7.88227	I	0	0	#NULL!
2	1998-03-01	2016-01-11	2019-10-07	no	0	0	no	0	no	0	ya	1	no	0	III	39	59	Severe	2	ya	0	3.73717	44.846	17.8645	II	1	0	0
1	2000-01-18	2016-01-25	2017-08-07	no	0	0	no	0	no	0	no	0	no	0	III	47.7	57	Severe	2	ya	0	1.5332	18.3984	16.0192	I	1	0	0
1	2005-06-16	2016-02-17	2017-02-21	no	0	0	no	0	no	0	no	0	no	0	III	#NULL!	55	Severe	2	ya	0	1.013	12.1561	10.6721	I	1	1	#NULL!
2	2003-09-07	2016-03-14	2017-07-10	no	0	0	no	0	no	0	no	0	ya	1	III	55.2	68	Severe	2	ya	0	1.32238	15.8686	12.5175	II	1	0	1
1	2002-07-27	2016-03-17	2016-06-17	no	0	0	no	0	no	0	no	0	no	0	III	36.9	63	Severe	2	no	1	0.251882	3.02259	13.64	II	1	0	0
1	1998-06-29	2016-03-25	2016-05-31	no	0	0	no	0	no	0	no	0	ya	1	III	#NULL!	62	Severe	2	no	1	0.183436	2.20123	17.7385	II	1	0	#NULL!
1	2003-02-21	2016-04-12	2021-02-08	no	0	0	no	0	no	0	no	0	no	0	III	51	74	Moderate	1	ya	0	4.82683	57.922	13.1389	I	1	0	0
2	2007-10-16	2016-05-04	2019-10-04	no	0	0	no	0	no	0	no	0	no	0	I	#NULL!	60	Moderate	1	ya	0	3.41684	41.0021	8.55031	I	0	0	#NULL!
2	2005-11-14	2016-06-17	2017-12-14	no	0	0	no	0	no	0	no	0	no	0	I	33.6	55	Moderate	1	ya	0	1.49213	17.9055	10.59	I	0	1	0
1	2009-06-16	2016-08-04	2021-05-04	no	0	0	no	0	no	0	no	0	no	0	II	32.5	62	Severe	2	ya	0	4.74743	56.9692	7.13484	I	0	0	0
2	2008-12-22	2016-09-02	2016-09-22	no	0	0	no	0	no	0	no	0	no	0	II	#NULL!	#NULL!	Mild	0	no	1	0.054757	0.657084	7.6961	I	0	#NULL!	#NULL!
1	2008-01-06	2016-10-13	2019-07-04	no	0	0	no	0	no	0	no	0	no	0	I	#NULL!	75	Mild	0	ya	0	2.72142	32.6571	8.76934	I	0	0	#NULL!
2	2005-07-02	2016-10-25	2020-11-10	no	0	0	no	0	no	0	no	0	no	0	III	#NULL!	61.5	Severe	2	ya	0	4.04381	48.5257	11.3155	II	1	0	#NULL!
1	2006-11-24	2017-02-28	2019-09-17	no	0	0	no	0	no	0	no	0	no	0	I	39	77	Mild	0	ya	0	2.54894	30.5873	10.2642	I	0	0	0
2	2004-08-01	2016-12-15	2021-05-06	no	0	0	no	0	no	0	no	0	no	0	III	57	58	Severe	2	ya	0	4.38877	52.6653	12.3723	I	1	0	1
1	2000-02-05	2017-01-26	2018-03-13	no	0	0	ya	1	no	0	no	0	no	0	III	55	56	Severe	2	ya	0	1.12526	13.5031	16.9747	II	1	0	0
2	2003-06-27	2017-01-26	2020-09-03	no	0	0	no	0	no	0	no	0	no	0	III	58.3	77	Severe	2	ya	0	3.60301	43.2361	13.5852	I	1	0	1
2	2001-07-17	2017-02-09	2017-11-03	no	0	0	no	0	no	0	no	0	no	0	III	#NULL!	68	Severe	2	ya	0	0.731006	8.77207	15.5674	II	1	0	#NULL!
2	2004-04-07	2017-03-08	2019-09-23	no	0	0	no	0	no	0	no	0	no	0	III	68.4	60	Severe	2	ya	0	2.54346	30.5216	12.9172	I	1	0	1
2	2010-10-09	2017-03-13	2017-04-13	no	0	0	no	0	no	0	no	0	no	0	II	#NULL!	#NULL!	Moderate	1	no	1	0.0848734	1.01848	6.42574	II	0	#NULL!	#NULL!
2	1999-06-29	2017-03-14	2017-07-11	no	0	0	no	0	no	0	no	0	no	0	II	#NULL!	72	Mild	0	no	1	0.325804	3.90965	17.7084	I	0	0	#NULL!
1	2008-09-09	2017-03-21	2017-03-24	ya	1	1	no	0	no	0	ya	1	no	0	IV	41.7	67	Severe	2	no	1	0.00821355	0.0985626	8.52841		1	0	0
1	2006-11-03	2015-09-06	2017-07-03	no	0	0	no	0	no	0	no	0	no	0	I	#NULL!	80	Moderate	1	ya	0	1.82341	21.8809	8.84052	I	0	0	#NULL!
2	2003-04-18	2017-07-10	2020-01-08	no	0	0	no	0	no	0	no	0	ya	1	III	#NULL!	73	Severe	2	ya	0	2.49692	29.963	14.2286	I	1	0	#NULL!
2	2008-07-05	2017-08-16	2021-04-30	no	0	0	ya	1	no	0	no	0	no	0	II	#NULL!	#NULL!	Moderate	1	ya	0	3.70431	44.4517	9.11431	I	0	#NULL!	#NULL!
1	2004-02-10	2017-08-23	2021-02-15	no	0	0	ya	1	no	0	no	0	ya	1	IV	#NULL!	66.9	Severe	2	no	1	3.48255	41.7906	13.5332	III	1	0	#NULL!
2	2006-12-18	2017-09-12	2020-12-29	no	0	0	no	0	no	0	no	0	no	0	I	44.8	69	Moderate	1	ya	0	3.29637	39.5565	10.7351	I	0	0	0
2	2003-10-12	2017-09-14	2020-02-13	no	0	0	no	0	no	0	no	0	no	0	II	50.7	68.4	Severe	2	ya	0	2.41478	28.9774	13.9247	I	0	0	0
1	2004-04-21	2017-09-28	2017-10-02	no	0	0	no	0	no	0	no	0	no	0	I	#NULL!	78	Mild	0	no	1	0.0109514	0.131417	13.4374	I	0	0	#NULL!
2	2011-07-05	2017-10-24	2021-03-10	no	0	0	no	0	no	0	no	0	no	0	I	33.6	70	Mild	0	ya	0	3.37577	40.5092	6.30527	I	0	0	0
2	2008-12-08	2017-10-16	2017-10-26	no	0	0	no	0	no	0	no	0	ya	1	III	47	66	Severe	2	no	1	0.0273785	0.328542	8.85421	III	1	0	0
1	2006-11-26	2017-11-14	2018-02-13	no	0	0	no	0	no	0	no	0	no	0	I	41	61	Mild	0	ya	0	0.249144	2.98973	10.9678	I	0	0	0
1	2002-08-22	2018-01-16	2018-03-06	no	0	0	no	0	no	0	no	0	no	0	I	49.3	67	Mild	0	no	1	0.134155	1.60986	15.4031	I	0	0	0
1	2008-02-25	2018-01-23	2020-02-20	no	0	0	no	0	no	0	no	0	no	0	I	#NULL!	71	Mild	0	ya	0	2.07529	24.9035	9.91102	I	0	0	#NULL!
1	2000-03-01	2018-02-08	2018-03-12	no	1	0	no	0	no	0	no	0	ya	1	IV	48	63	Severe	2	no	1	0.0876112	1.05133	17.9411	IV	1	0	0
1	2005-10-22	2018-02-09	2020-11-12	no	0	0	no	0	no	0	no	0	no	0	III	65	69	Severe	2	ya	0	2.75702	33.0842	12.3012	II	1	0	1
2	2009-04-07	2018-03-18	2018-06-28	no	0	0	no	0	no	0	no	0	no	0	III	#NULL!	53	Severe	2	ya	0	0.279261	3.35113	8.94456	II	1	1	#NULL!
1	2009-04-29	2018-03-19	2018-04-02	no	0	0	no	0	no	0	no	0	no	0	I	37.6	78	Moderate	1	ya	0	0.0383299	0.459959	8.88706	I	0	0	0
1	2003-03-18	2018-03-21	2019-12-10	no	0	0	no	0	no	0	no	0	no	0	II	48.3	66	Moderate	1	ya	0	1.72211	20.6653	15.0089	I	0	0	0
2	2001-05-02	2018-10-18	2019-10-18	no	0	0	no	0	no	0	no	0	no	0	I	41	67	Mild	0	ya	0	0.999316	11.9918	17.462	I	0	0	0
1	2009-07-04	2018-04-24	2019-12-10	no	0	0	no	0	no	0	ya	1	no	0	III	52	66	Severe	2	ya	0	1.62902	19.5483	8.80493	II	1	0	0
1	2004-12-31	2018-04-17	2018-05-14	no	0	0	no	0	no	0	no	0	ya	1	III	58.3	65	Severe	2	no	1	0.073922	0.887064	13.2923	III	1	0	1
2	2009-01-13	2018-07-09	2018-07-11	no	0	0	no	0	no	0	no	0	no	0	I	35	61	Mild	0	no	1	0.0054757	0.0657084	9.48392	I	0	0	0
1	2007-02-06	2018-07-29	2018-08-11	ya	1	1	ya	1	no	0	ya	1	ya	1	IV	54	61	Severe	2	no	1	0.0355921	0.427105	11.4743		1	0	0
2	2005-12-10	2018-08-28	2018-11-02	no	0	0	no	0	no	0	no	0	no	0	III	#NULL!	53	Severe	2	no	1	0.180698	2.16838	12.7146	II	1	1	#NULL!
1	2007-02-01	2018-08-09	2021-04-22	no	0	0	no	0	no	0	ya	1	no	0	III	57.6	68	Severe	2	ya	0	2.70226	32.4271	11.5181	I	1	0	1
2	2003-01-08	2018-09-07	2018-10-04	no	0	0	no	0	no	0	no	0	no	0	III	58.3	62	Severe	2	no	1	0.073922	0.887064	15.6632	II	1	0	1
1	2007-01-12	2018-09-10	2018-10-17	no	0	0	no	0	no	0	no	0	no	0	III	65.5	71	Severe	2	no	1	0.1013	1.21561	11.6605	II	1	0	1
1	2006-07-07	2018-09-25	2019-11-09	no	0	0	no	0	no	0	no	0	no	0	II	51.2	75	Moderate	1	ya	0	1.12252	13.4702	12.219	I	0	0	0
1	2000-09-21	2018-10-08	2018-11-19	no	0	0	no	0	no	0	no	0	no	0	III	48.4	65	Severe	2	ya	0	0.11499	1.37988	18.0452	I	1	0	0
1	2006-08-15	2018-10-24	2019-10-17	no	0	0	no	0	no	0	no	0	ya	1	III	53.6	71	Severe	2	ya	0	0.980151	11.7618	12.1916	II	1	0	0
1	2002-10-01	2012-10-01	2019-01-07	ya	1	1	ya	1	ya	1	ya	1	ya	1	IV	#NULL!	15	Severe	2	no	1	6.26694	75.2033	10.0014		1	1	#NULL!
1	2003-09-28	2018-12-21	2019-01-04	no	0	0	no	0	no	0	no	0	no	0	II	46.7	70	Moderate	1	ya	0	0.0383299	0.459959	15.2307	I	0	0	0
1	2006-12-12	2019-01-16	2019-12-17	no	0	0	no	0	no	0	no	0	ya	1	III	53.6	57	Severe	2	ya	0	0.91718	11.0062	12.0958	I	1	0	0
1	2003-06-02	2019-02-04	2020-02-17	no	0	0	no	0	no	0	ya	1	no	0	III	62.9	72	Moderate	1	no	1	1.03491	12.4189	15.6769	III	1	0	1
2	2003-02-10	2014-08-15	2020-02-26	no	0	0	no	0	no	0	no	0	no	0	III	53.2	75	Severe	2	ya	0	5.5332	66.3984	11.5099	II	1	0	0
2	2005-09-29	2019-04-25	2021-04-15	no	0	0	no	0	no	0	no	0	no	0	III	#NULL!	#NULL!	Severe	2	ya	0	1.97399	23.6879	13.5688	II	1	#NULL!	#NULL!
2	2012-04-18	2019-05-02	2020-11-19	no	0	0	no	0	no	0	no	0	no	0	III	54	70	Severe	2	ya	0	1.55236	18.6283	7.03628	I	1	0	0
1	2012-07-11	2019-05-31	2021-03-10	no	0	0	no	0	no	0	no	0	no	0	III	52	69	Severe	2	ya	0	1.77687	21.3224	6.88569	I	1	0	0
2	2006-09-18	2018-06-05	2019-07-26	no	0	0	no	0	no	0	no	0	no	0	II	66	75	Moderate	1	no	1	1.13895	13.6674	11.7125	II	0	0	1
1	2009-02-17	2019-07-23	2020-03-20	no	0	0	no	0	no	0	no	0	ya	1	III	54	60	Moderate	1	ya	0	0.659822	7.91786	10.4257	II	1	0	0
1	2007-06-01	2018-11-16	2019-10-14	no	0	0	no	0	no	0	no	0	ya	1	III	#NULL!	#NULL!	Severe	2	ya	0	0.908966	10.9076	11.4606	I	1	#NULL!	#NULL!
2	2012-06-22	2019-08-09	2021-03-04	no	0	0	no	0	no	0	no	0	no	0	I	35.7	62	Moderate	1	ya	0	1.56879	18.8255	7.12936	I	0	0	0
2	2006-11-05	2019-08-23	2019-09-03	no	0	0	no	0	no	0	no	0	no	0	III	53.4	67	Severe	2	no	1	0.0301164	0.361396	12.7967	III	1	0	0
1	2008-11-10	2019-08-27	2020-11-02	no	0	0	no	0	no	0	no	0	no	0	I	45	56	Moderate	1	ya	0	1.18549	14.2259	10.7926	I	0	0	0
1	2004-11-03	2019-08-11	2019-09-02	no	0	0	no	0	no	0	no	0	no	0	I	#NULL!	57	Mild	0	no	1	0.0602327	0.722793	14.768	I	0	0	#NULL!
1	2002-06-30	2019-09-17	2021-01-19	no	0	0	no	0	ya	1	ya	1	no	0	IV	85	44	Severe	2	ya	0	1.34155	16.0986	17.2156	II	1	1	1
1	2007-07-19	2019-08-10	2021-03-22	no	0	0	no	0	no	0	no	0	no	0	II	#NULL!	69	Moderate	1	ya	0	1.61533	19.384	12.0602	I	0	0	#NULL!
1	2010-04-15	2019-12-13	2020-12-07	no	0	0	no	0	no	0	no	0	no	0	III	49	65	Severe	2	ya	0	0.985626	11.8275	9.66188	II	1	0	0
1	2005-11-25	2020-01-13	2020-03-20	ya	1	1	no	0	no	0	ya	1	ya	1	IV	76	61	Severe	2	no	1	0.183436	2.20123	14.1328		1	0	1
2	2005-05-24	2020-01-22	2021-01-28	no	0	0	no	0	no	0	no	0	no	0	III	34.6	63	Severe	2	ya	0	1.01848	12.2218	14.6639	II	1	0	0
2	2006-03-08	2019-12-28	2020-05-29	no	0	0	no	0	no	0	no	0	no	0	II	53.2	66	Severe	2	ya	0	0.418891	5.02669	13.807	I	0	0	0
1	2006-09-20	2020-03-04	2020-11-04	no	0	0	no	0	no	0	no	0	no	0	III	61.9	65	Severe	2	ya	0	0.670773	8.04928	13.4538	II	1	0	1
1	2006-07-03	2020-03-09	2020-04-09	ya	1	1	ya	1	no	0	no	0	ya	1	IV	76.6	54	Severe	2	ya	0	0.0848734	1.01848	13.6838		1	1	1
1	2008-12-04	2020-08-10	2021-03-25	no	0	0	no	0	no	0	no	0	no	0	III	53	70	Severe	2	ya	0	0.621492	7.45791	11.6824	I	1	0	0
1	2010-05-11	2020-11-05	2021-05-17	no	0	0	no	0	no	0	no	0	no	0	I	58.3	67	Severe	2	ya	0	0.528405	6.34086	10.4887	I	0	0	1
1	2003-08-19	2017-01-01	2021-04-07	no	0	0	no	0	no	0	no	0	no	0	II	36	73	Moderate	1	ya	0	4.26283	51.154	13.3717	I	0	0	0
1	2009-07-01	2020-06-23	2021-02-08	no	0	0	ya	1	no	0	ya	1	ya	1	IV	53.4	62	severe	2	ya	0	0.629706	7.55647	10.9788	II	1	0	0
2	2009-12-17	2021-03-24	2021-04-26	no	0	0	ya	1	no	0	no	0	ya	1	III	55.5	54	Severe	2	ya	0	0.0903491	1.08419	11.2663	II	1	1	1
1	2006-09-08	2019-06-01	2019-06-14	ya	1	1	ya	1	no	0	ya	1	ya	1	IV	#NULL!	#NULL!	severe	2	no	1	0.0355921	0.427105	12.7283		1	#NULL!	#NULL!
2	2004-09-05	2020-05-06	2020-05-20	ya	1	1	no	0	no	0	no	0	ya	1	IV	57.9	74	Severe	2	no	1	0.0383299	0.459959	15.666		1	0	1
2	2006-02-07	2018-08-19	2018-08-21	ya	1	1	no	0	ya	1	ya	1	no	0	IV	#NULL!	26	severe	2	no	1	0.0054757	0.0657084	12.5284		1	1	#NULL!
2	1999-12-30	2010-07-03	2015-03-29	ya	1	1	ya	1	no	0	ya	1	ya	1	IV	#NULL!	#NULL!	severe	2	no	1	4.73648	56.8378	10.5079		1	#NULL!	#NULL!
1	2000-01-25	2011-04-21	2014-05-22	no	0	0	no	0	no	0	no	0	no	0	III	52	66	severe	2	ya	0	3.08556	37.0267	11.2361	I	1	0	0
1	1998-07-20	2011-05-02	2017-05-29	no	0	0	no	0	no	0	no	0	no	0	I	#NULL!	61	Severe	2	ya	0	6.07529	72.9035	12.783	I	0	0	#NULL!
2	1998-09-01	2011-05-23	2016-08-19	ya	1	1	ya	1	no	0	ya	1	ya	1	IV	62	69	Severe	2	no	1	5.24298	62.9158	12.7228		1	0	1
1	2012-04-13	2017-12-07	2019-10-21	no	0	0	no	0	no	0	no	0	no	0	II	42	67	severe	2	ya	0	1.86995	22.4394	5.65092	I	0	0	0
2	1998-08-21	2013-10-18	2018-10-29	no	0	0	ya	1	no	0	ya	1	ya	1	IV	64	63	severe	2	ya	0	5.02943	60.3532	15.1595	I	1	0	1
1	2005-10-11	2013-09-23	2015-01-16	no	0	0	no	0	no	0	no	0	no	0	II	54	65	severe	2	ya	0	1.31417	15.77	7.95072	I	0	0	0
1	2002-05-20	2013-07-09	2018-05-07	no	0	0	no	0	no	0	no	0	no	0	II	#NULL!	63	Severe	2	ya	0	4.82683	57.922	11.1376	I	0	0	#NULL!
1	2004-02-12	2013-07-08	2018-01-09	no	0	0	no	0	no	0	no	0	no	0	II	#NULL!	78	Mild	0	ya	0	4.5065	54.078	9.40178	I	0	0	#NULL!
2	2001-02-01	2013-06-13	2014-05-20	no	0	0	no	0	no	0	no	0	no	0	II	51	63	Moderate	1	ya	0	0.933607	11.2033	12.3614	I	0	0	0
2	1999-12-24	2013-06-27	2015-09-29	ya	1	1	no	0	no	0	ya	1	ya	1	IV	60	66	Severe	2	no	1	2.25599	27.0719	13.5086		1	0	1
1	2007-04-15	2013-03-22	2021-04-20	no	0	0	no	0	no	0	no	0	no	0	II	#NULL!	62	Severe	2	ya	0	8.0794	96.9528	5.93566	I	0	0	#NULL!
2	2001-08-14	2012-11-19	2016-07-22	no	0	0	no	0	no	0	no	0	no	0	III	66	55	Severe	2	ya	0	3.67146	44.0575	11.2663	II	1	1	1
2	2002-11-16	2012-10-29	2015-02-16	no	0	0	no	0	no	0	no	0	no	0	III	#NULL!	67	Severe	2	ya	0	2.29979	27.5975	9.95209	II	1	0	#NULL!
1	2000-07-14	2012-09-03	2016-04-18	no	0	0	no	0	no	0	no	0	no	0	II	44	76	Moderate	1	ya	0	3.62218	43.4661	12.1396	I	0	0	0
1	2006-05-07	2012-09-05	2015-12-21	no	0	0	no	0	no	0	no	0	no	0	II	45	73	Moderate	1	ya	0	3.2909	39.4908	6.33265	I	0	0	0
1	2003-09-01	2012-10-03	2021-03-30	no	0	0	no	0	no	0	no	0	no	0	II	40	65	Severe	2	ya	0	8.48734	101.848	9.08966	I	0	0	0
1	2000-04-17	2011-12-27	2016-03-22	no	0	0	ya	1	no	0	no	0	no	0	II	#NULL!	57	Mild	0	ya	0	4.23546	50.8255	11.6934	I	0	0	#NULL!
1	1999-09-19	2015-03-18	2016-10-21	no	0	0	no	0	no	0	no	0	no	0	II	40	75	Moderate	1	ya	0	1.59617	19.154	15.4935	I	0	0	0
2	2002-04-30	2015-07-08	2019-06-11	no	0	0	no	0	no	0	ya	1	ya	1	III	39	60	Severe	2	ya	0	3.92608	47.1129	13.1882	I	1	0	0
1	2004-09-26	2013-09-20	2017-09-04	no	0	0	no	0	no	0	no	0	no	0	I	36	67	Mild	0	ya	0	3.95619	47.4743	8.98289	I	0	0	0
2	2002-12-10	2013-09-05	2015-11-02	no	0	0	no	0	no	0	no	0	no	0	II	35	60	Mild	0	ya	0	2.15743	25.8891	10.7379	I	0	0	0
2	2011-09-13	2020-04-16	2020-11-20	no	0	0	no	0	no	0	no	0	no	0	I	38.9	62	Moderate	1	ya	0	0.596851	7.16222	8.59138	I	0	0	0
2	2010-05-10	2021-03-25	2021-04-26	no	0	0	no	0	no	0	ya	1	no	0	III	49	49	severe	2	ya	0	0.0876112	1.05133	10.8747	II	1	1	0
1	2004-07-26	2021-04-14	2021-05-11	no	0	0	no	0	no	0	no	0	no	0	I	56.9	55	mild	0	no	1	0.073922	0.887064	16.7173	I	0	1	1
1	2010-10-11	2019-04-06	2021-06-08	no	0	0	no	0	no	0	no	0	no	0	I	39.1	78	trivial	0	ya	0	2.17385	26.0862	8.4846	I	0	0	0
1	2006-01-10	2020-12-14	2021-04-05	no	0	0	ya	1	no	0	no	0	no	0	III	71.6	52	severe	2	ya	0	0.306639	3.67967	14.9268	II	1	1	1
2	2005-06-21	2021-03-23	2021-05-11	no	0	0	no	0	no	0	no	0	no	0	I	34.6	68	Mild	0	ya	0	0.134155	1.60986	15.7536	I	0	0	0
2	2007-01-03	2021-01-03	2021-04-22	no	0	0	no	0	no	0	no	0	ya	1	III	52.5	63	Severe	2	ya	0	0.298426	3.58111	14.0014	II	1	0	0
2	2008-04-11	2021-02-11	2021-02-25	no	0	0	no	0	no	0	no	0	no	0	II	40.6	74	Moderate	1	ya	0	0.0383299	0.459959	12.8378	I	0	0	0
2	2003-07-24	2020-03-02	2021-02-04	no	0	0	no	0	no	0	no	0	no	0	II	48.5	61	Moderate	1	ya	0	0.928131	11.1376	16.6078	I	0	0	0
2	2006-08-19	2018-11-07	2020-12-18	no	0	0	no	0	no	0	ya	1	ya	1	III	50	49	severe	2	ya	0	2.11362	25.3634	12.219	II	1	1	0
2	2007-06-16	2021-06-14	2021-06-21	no	0	0	no	0	no	0	no	0	ya	1	III	54	67	severe	2	ya	0	0.019165	0.229979	13.9959	III	1	0	0
1	2015-04-22	2021-04-13	2021-06-17	no	0	0	ya	1	no	0	ya	1	ya	1	IV	44.6	76	severe	2	ya	0	0.17796	2.13552	5.97673	II	1	0	0
2	2007-09-11	2019-12-11	2021-05-20	no	0	0	no	0	no	0	no	0	no	0	II	#NULL!	#NULL!	mild	0	ya	0	1.44011	17.2813	12.2491	I	0	#NULL!	#NULL!
2	2007-05-22	2017-10-01	2021-05-25	no	0	0	no	0	no	0	no	0	no	0	II	#NULL!	#NULL!	moderate	1	ya	0	3.64682	43.7618	10.3628	I	0	#NULL!	#NULL!
1	2010-10-12	2019-02-11	2021-06-18	no	0	0	no	0	no	0	ya	1	ya	1	III	#NULL!	#NULL!	severe	2	ya	0	2.34908	28.1889	8.33402	II	1	#NULL!	#NULL!
1	2007-06-26	2020-01-09	2021-05-03	no	0	0	no	0	no	0	no	0	no	0	II	47	64	moderate	1	ya	0	1.31417	15.77	12.5394	I	0	0	0
1	2013-04-26	2020-04-08	2020-04-09	no	0	0	no	0	no	0	no	0	no	0	II	47	68	severe	2	no	1	0.00273785	0.0328542	6.9514	II	0	0	0
2	1997-11-19	2011-09-09	2011-09-10	no	0	0	no	0	no	0	no	0	no	0	II	51	58	moderate	1	no	1	0.00273785	0.0328542	13.8042	II	0	0	0
1	2006-05-26	2017-10-23	2017-10-24	no	0	0	no	0	no	0	no	0	ya	1	IV	#NULL!	#NULL!	severe	2	no	1	0.00273785	0.0328542	11.4114	IV	1	#NULL!	#NULL!
1	2004-03-15	2017-08-18	2017-09-15	no	0	0	ya	1	no	0	ya	1	no	0	IV	#NULL!	#NULL!	severe	2	no	1	0.0766598	0.919918	13.4264	IV	1	#NULL!	#NULL!
1	2004-02-03	2014-11-18	2014-11-19	no	0	0	no	0	no	0	no	0	no	0	III	#NULL!	#NULL!	severe	2	no	1	0.00273785	0.0328542	10.7899	III	1	#NULL!	#NULL!
2	1999-07-05	2014-03-17	2014-03-27	no	0	0	no	0	no	0	no	0	no	0	III	#NULL!	#NULL!	severe	2	no	1	0.0273785	0.328542	14.6995	III	1	#NULL!	#NULL!
